# Supplementary material for: Non-traditional small companion mammals in Spain as reservoirs of antimicrobial-resistant Staphylococci
Source: Front Vet Sci. 2024 Aug 9;11:1378346. doi: 10.3389/fvets.2024.1378346 (PMC11342073; doi:10.3389/fvets.2024.1378346)
Supplement: Supplementary file 1 [file Data_Sheet_1.zip]

Archive with 4 entries (4 files):
- Supplementary Part A.pdf
- __MACOSX/._Supplementary Part A.pdf
- Supplementary Table 1.xlsx
- __MACOSX/._Supplementary Table 1.xlsx
