# Supplementary material for: Non-traditional small companion mammals in Spain as reservoirs of antimicrobial-resistant Staphylococci
Source: Front Vet Sci. 2024 Aug 9;11:1378346. doi: 10.3389/fvets.2024.1378346 (PMC11342073; doi:10.3389/fvets.2024.1378346)
Supplement: Supplementary file 1 [file Data_Sheet_1.zip › Supplementary Table 1.xlsx]

## Sheet: Commensal
Bacterial Species	Animal Species	Aminoglycosides			Amphenicols	Ansamycins	Cephalosporins	Fusidates	Glycylcyclines	Glycopeptides	Folate Inhibitor Pathway			Lincosamides	Lipopeptides	Macrolides	Nitrofurans	Oxazolidinones	Penicillins			Pleuromutilins	Pseumonis acid	Quinolones			Streptogramins	Tetracyclines	D-TEST		OBSERVATIONS
		Gentamicin	Kanamycin	Streptomycin	Chloramphenicol	Rifampicin	Cefoxitin	Fusidic acid	Tigecyclin	Vancomycin	Trim+Sulfa	Trimethoprim	Sulfamethoxazole	Clindamycin	Daptomycin	Erythromicin	Nutrofurantoin	Linezolid	Ampicillin	Oxacillin	Penicillin	Tiamulin	Mupirocin	Levofloxacin	Ciprofloxacin	Moxifloxacin	Quinupristin / Dalfopristin	Tetracycline
Mammaliicoccus sciuri	Mesocricetus auratus	S	R	R	S	R	R	R	S	S	S	R	R	R	S	S	S	S	R	**	R	R	R	R	S	R	R	R			* Tested to screen methicillin-resistant strains other than Staphylococcus pseudintermedius.
Staph borealis	Cavia porcellus	S	S	S	S	S	S	R	S	S	S	S	S	S	S	S	S	S	S	**	S	R	S	S	S	S	S	R			** Only tested for Staphylococcus pseudintermedius. Methicillin-resistant predictor only for this species.
Staph warneri	Oryctolagus cuniculus	S	S	S	S	S	S	R	S	S	S	S	S	S	R	S	S	R	S	**	R	R	S	S	S	S	S	S
Staph pseudintermedius	Oryctolagus cuniculus	S	S	S	S	S	*	S	S	S	S	S	R	S	S	S	S	S	S	S	S	S	S	S	S	S	S	S
Staph saprophyticus	Oryctolagus cuniculus	R	R	R	S	R	S	R	S	S	S	S	R	R	R	R	S	S	R	**	R	R	R	R	S	S	R	R
Staph microti	Ernaceinae	S	S	S	S	S	S	S	S	S	S	S	S	S	S	S	S	S	S	**	S	R	S	S	S	S	S	S
Staph aureus	Oryctolagus cuniculus	S	R	S	S	S	R	S	S	S	S	S	S	S	S	S	S	S	R	**	R	S	S	R	R	R	S	R
Staph xylosus	Oryctolagus cuniculus	S	S	S	S	S	R	R	S	S	S	S	S	S	S	S	S	S	R	**	R	R	S	S	S	R	S	R
Staph xylosus	Oryctolagus cuniculus	S	S	S	S	S	S	S	S	S	S	S	S	S	S	S	S	S	S	**	S	R	S	S	S	S	R	S
Staph xylosus	Cavia porcellus	S	S	S	S	S	S	S	S	S	S	R	S	S	S	R	S	S	R	**	R	R	S	R	R	R	R	R
Staph aureus	Oryctolagus cuniculus	S	R	S	S	S	S	S	S	S	R	S	S	S	S	S	S	S	R	**	R	S	S	R	S	S	S	R
Staph haemolyticus	Oryctolagus cuniculus	R	R	R	S	S	S	S	S	S	S	R	R	S	S	R	S	S	R	**	R	S	S	R	R	R	S	R
Mammaliicoccus sciuri	Cavia porcellus	R	R	R	S	S	S	R	S	S	S	S	R	R	S	R	S	S	R	**	R	R	S	R	R	R	R	R
Staph microti	Cavia porcellus	R	S	S	S	S	S	S	S	S	S	S	S	S	S	R	S	S	S	**	R	R	S	R	R	R	S	S
Staph microti	Cavia porcellus	S	S	S	S	S	S	S	S	S	S	S	R	S	S	S	S	S	S	**	S	R	S	R	S	S	S	S
Staph aureus	Gerbillinae	R	S	S	S	S	S	S	S	S	S	S	S	S	S	R	S	S	R	**	R	S	S	R	R	R	S	S	+
Staph xylosus	Oryctolagus cuniculus	S	S	S	S	S	S	S	S	S	S	S	R	S	S	S	S	S	S	**	S	R	S	S	S	S	S	S
Staph aureus	Oryctolagus cuniculus	S	S	S	S	S	S	S	S	S	S	R	S	R	S	S	R	S	S	**	S	R	R	R	R	R	S	R
Staph borealis	Cavia porcellus	S	S	S	S	S	S	S	S	S	S	S	S	R	S	R	S	S	S	**	S	S	S	S	S	S	S	R
Mammaliicoccus sciuri	Cavia porcellus	S	S	S	S	S	S	S	S	S	S	S	R	S	S	S	S	S	S	**	S	R	S	S	S	R	R	S
Staph haemolyticus	Cavia porcellus	S	S	S	S	S	S	S	S	S	S	S	R	R	S	S	S	S	S	**	S	S	S	S	S	S	S	R
Mammaliicoccus sciuri	Cavia porcellus	S	S	S	S	S	S	R	S	S	S	S	S	S	S	R	S	S	S	**	S	R	S	S	S	S	S	R	+
Staph aureus	Rattus norvegicus	S	S	S	S	S	S	R	S	S	S	S	R	S	S	R	S	S	R	**	R	R	S	R	S	S	S	R	+
Staph saprophyticus	Cricetinae	S	S	S	S	S	S	R	S	S	S	S	S	S	S	S	S	S	S	**	S	R	S	S	S	S	S	S
Staph hominis	Cricetinae	S	S	S	S	S	S	R	S	S	S	S	S	S	S	R	S	S	S	**	S	R	S	S	S	S	R	R	+
Staph cohnii	Oryctolagus cuniculus	S	S	S	S	S	S	R	S	S	S	S	S	S	S	R	S	S	S	**	S	R	S	R	S	S	R	R	+
Mammaliicoccus sciuri	Cavia porcellus	S	S	S	S	S	S	R	S	S	S	S	S	S	S	R	R	S	S	**	S	R	S	S	S	R	R	R	+
Mammaliicoccus sciuri	Oryctolagus cuniculus	S	S	S	S	S	S	R	S	S	S	S	S	S	S	S	S	S	S	**	S	R	S	S	S	S	S	R
Staph cohnii	Oryctolagus cuniculus	S	S	S	S	S	S	S	S	S	S	S	S	S	S	S	S	S	S	**	S	S	S	S	S	S	R	R
Staph cohnii	Oryctolagus cuniculus	S	S	R	S	S	S	R	R	S	S	S	S	S	S	S	S	S	S	**	R	R	S	S	S	S	R	R
Staph xylosus	Oryctolagus cuniculus	S	S	S	S	S	S	R	S	R	S	S	S	S	S	S	S	S	S	**	R	R	S	S	S	R	R	R
Staph warneri	Oryctolagus cuniculus	S	S	S	R	S	S	R	S	S	S	S	S	S	S	R	S	S	S	**	R	S	S	S	S	S	S	S
Staph haemolyticus	Oryctolagus cuniculus	R	R	R	S	S	R	R	S	S	S	R	R	S	S	R	S	S	R	**	R	R	R	R	R	R	S	R
Staph epidermidis	Oryctolagus cuniculus	R	R	R	S	S	R	S	S	S	S	S	R	S	S	S	S	S	R	**	R	R	R	S	S	S	S	S

## Sheet: Infection-Causing
Bacterial Species	Animal Species	Aminoglycosides			Amphenicols	Ansamycins	Cephalosporins	Fusidates	Glycylcyclines	Glycopeptides	Folate Inhibitor Pathway			Lincosamides	Lipopeptides	Macrolides	Nitrofurans	Oxazolidinones	Penicillins			Pleuromutilins	Pseumonis acid	Quinolones			Streptogramins	Tetracyclines	D-TEST
		Gentamicin	Kanamycin	Streptomycin	Chloramphenicol	Rifampicin	Cefoxitin	Fusidic acid	Tigecyclin	Vancomycin	Trim+Sulfa	Trimethoprim	Sulfamethoxazole	Clindamycin	Daptomycin	Erythromicin	Nutrofurantoin	Linezolid	Ampicillin	Oxacillin	Penicillin	Tiamulin	Mupirocin	Levofloxacin	Ciprofloxacin	Moxifloxacin	Quinupristin / Dalfopristin	Tetracycline
Staph aureus	Oryctolagus cuniculus	S	S	S	S	S	S	S	S	S	S	S	S	S	S	S	S	S	R	S	R	S	S	S	S	S	S	S
Staph aureus	Gerbillinae	S	S	S	S	S	S	S	S	S	S	S	S	S	S	R	S	S	R	S	R	S	S	S	S	S	S	S	+
Staph aureus	Cavia porcellus	S	S	S	S	S	S	S	S	S	S	S	S	S	S	R	S	S	R	S	R	S	S	S	S	S	S	S	+
Staph xylosus	Oryctolagus cuniculus	S	S	S	S	S	S	S	S	S	S	S	S	S	S	R	S	S	S	S	S	S	S	S	S	S	S	S	+
Staph epidermidis	Oryctolagus cuniculus	S	S	S	S	S	S	S	S	S	S	S	S	S	S	R	S	S	R	S	R	R	S	S	S	R	S	S	+

## Sheet: AMR patterns
Number of antibiotic groups	Number of isolates	Antimicrobial resistance patterns
0	0	-
1	1	FOL
	1	PEN
	1	MACR
	1	PLEU
2	1	MACR-PEN
	1	STREP-PLEU
	1	FOL-PLEU
	1	STREP-TET
3	2	FUS-PLEU-TET
	2	FOL-PLEU-QUIN
	1	LINC-MACR-TET
	1	FOL-LINC-TET
	1	CEPHA-MACR-PEN
4	1	AMI-PEN-PLEU-QUIN
	1	STREP-FOL-PLEU-QUIN
	1	AMI-MACR-PEN-QUIN
	1	FUS-MACR-PLEU-TET
	1	AMPH-FUS-MACR-PEN
	1	MACR-PEN-PLE-QUIN
5	1	FUS-LIPO-OXAZ-PEN-PLEU
	1	AMI-CEPHA-PEN-QUIN-TET
	1	FUS-PEN-PLEU-QUIN-TET
	1	AMI-FOL-PEN-QUIN-TET
	1	AMI-CEPHA-FOL-PLEU-PSEU
6	1	CEPH-STREP-FUS-MACR-PLEU-TET
	1	STREP-FUS-MACR-PLEU-QUIN-TET
7	1	CEPHA-STREP-FOL-MACR-PEN-QUIN-TET
	1	AMI-CEPHA-FOL-MACR-PEN-QUIN-TET
	1	FOL-LINC-NIT-PLEU-PSEU-QUIN-TET
	1	FUS-FOL-MACR-PEN-PLEU-QUIN-TET
	1	STREP-FUS-MACR-NIT-PLEUR-QUIN-TET
	1	STREP-FUS-GLICOP-PEN-PLEU-QUIN-TET
8	1	AMI-CEPHA-STREP-FUS-GLICIL-PEN-PLEU-TET
9	0	-
10	1	AMI-STREP-FUS-FOL-LINC-MACR-PEN-PLEU-QUIN-TET
	1	AMI-CEPHA-FUS-FOL-MACR-PEN-PLEU-FUS-QUIN-TET
11	0	-
12	1	AMI-CEPHA-STREP-FUS-FOL-LINC-PEN-PLEU-PSEU-QUIN-RIF-TET
13	1	AMI-CEPHA-FUS-FOL-LINC-LIPO-MACR-PEN-PLEU-PSEU-QUIN-RIF-TET
